# Supplementary material for: Probing the evolutionary robustness of two repurposed drugs targeting iron uptake in Pseudomonas aeruginosa
Source: Evol Med Public Health. 2018 Sep 10;2018(1):246–59. doi: 10.1093/emph/eoy026 (PMC6234326; doi:10.1093/emph/eoy026)
Supplement: Supplementary Table S3 [file eoy026_supp_table_s3.xlsx]

## Sheet: Sheet1
Supplementary Table S3
Clone	Mutation	Type	Location from 5' end (bp)	Effect on protein sequence	Position on PAO1 genome
FL_1	TàC	SNP	413	138 SeràPro	5213244
FL_2	GAGAAGATCTCCGGGAàG	Deletion	200-214	5-aa deletion	5213011-5213037
FL_3	AàC	SNP	23	8 HisàPro	5212855
	AàG	SNP	315	105 GlnàGly	5213146
FL_4	TàC	SNP	413	138 SeràPro	5213244
FH_1	GàGC	Insertion	23	Frameshift	5212852
	AàC	SNP	23	8 HisàPro	5212855
FH_2	AàC	SNP	23	8 HisàPro	5212855
FH_3	AàC	SNP	23	8 HisàPro	5212855
FH_4	AàC	SNP	23	8 HisàPro	5212855
